# Supplementary material for: Establishment of dynamic nomogram and risk score models for T2DM: a retrospective cohort study in Beijing
Source: BMC Public Health. 2022 Dec 9;22:2306. doi: 10.1186/s12889-022-14782-6 (PMC9733342; doi:10.1186/s12889-022-14782-6)
Supplement: Supplementary file 1 — Additional file 1. [file 12889_2022_14782_MOESM1_ESM.zip]

Archive with 12 entries (8 files):
- DynNomapp/
- DynNomapp/.Rhistory
- DynNomapp/data.RData
- DynNomapp/functions.R
- DynNomapp/global.R
- DynNomapp/README.txt
- DynNomapp/rsconnect/
- DynNomapp/rsconnect/shinyapps.io/
- DynNomapp/rsconnect/shinyapps.io/nomogramxhy/
- DynNomapp/rsconnect/shinyapps.io/nomogramxhy/DynNomapp.dcf
- DynNomapp/server.R
- DynNomapp/ui.R
