# Supplementary material for: Establishment of dynamic nomogram and risk score models for T2DM: a retrospective cohort study in Beijing
Source: BMC Public Health. 2022 Dec 9;22:2306. doi: 10.1186/s12889-022-14782-6 (PMC9733342; doi:10.1186/s12889-022-14782-6)
Supplement: Supplementary file 1 — Additional file 1. [file 12889_2022_14782_MOESM1_ESM.zip › DynNomapp/rsconnect/shinyapps.io/nomogramxhy/DynNomapp.dcf]

name: DynNomapp
title: DynNomapp
username:
account: nomogramxhy
server: shinyapps.io
hostUrl: https://api.shinyapps.io/v1
appId: 4336299
bundleId: 4771178
url: https://nomogramxhy.shinyapps.io/DynNomapp/
when: 1625019405.47988
lastSyncTime: 1625019405.47988
asMultiple: FALSE
asStatic: FALSE
